# Supplementary material for: Hepatitis E Virus (HEV) egress: Role of BST2 (Tetherin) and interferon induced long non- coding RNA (lncRNA) BISPR
Source: PLoS One. 2017 Nov 1;12(11):e0187334. doi: 10.1371/journal.pone.0187334 (PMC5665557; doi:10.1371/journal.pone.0187334)
Supplement: S3 Fig — (XLS) [file pone.0187334.s003.xls]

## Sheet: 2fmRNA
24hr DE mRNA (148) HEV Vs control				72hr DE mRNA (121) HEV Vs control				Common DE mRNAs in 24 and 72hrs (15) HEV Vs control
Gene Symbol	p-value	FoldChange		Gene Symbol	p-value	Fold-Change		Gene Symbol	p-value 24h	Fold-Change 24h	p-value 72h	Fold-Change 72h
ACHE	0.0117582	2.46977		ACRBP	0.0416559	2.64204		BST2	0.00395746	101.795	0.0375233	41.6871
ACSBG2	0.0254583	22.6306		ADAMTS9-AS2	0.00727113	2.42618		CMPK2	0.00303679	7.36574	0.0348897	2.95513
ADGRF4	0.0203646	2.10725		AQP1	0.0294036	2.26911		EPSTI1	0.0118096	24.9703	0.0249051	6.19178
ADGRG7	0.0155866	2.12677		ARHGAP23	0.0351998	10.046		GBP4	0.0196519	4.36574	0.0308796	2.35703
AIRE	0.0418656	3.36424		ARHGAP31-AS1	0.0148329	3.8895		GZMA	0.00411686	231.73	0.0391333	140.032
ANGPT2	0.0462226	-3.62445		ATP1A2	0.00998087	2.92915		HLA-F	0.00142251	2.76848	0.000891311	3.13633
ANO2	0.0264091	2.75904		ATP2B3	4.86319e-08	-14.1475		IFI27	0.00649072	10.3815	0.0298148	20.2582
APOL1	0.00959522	2.75322		BEX5	0.00102032	4.81707		IFI44	2.45099e-05	644.221	0.0130368	9.91345
APOL6	0.00418966	2.16848		BLNK	0.0278682	2.19564		IFI6	0.00221081	89.3607	0.00343212	50.0105
ATP6V0D2	0.0373457	2.13205		BSPRY	0.045703	2.36606		LGALS3BP	0.00817098	2.04161	0.0412344	2.45186
BATF2	0.0435903	2.18295		C16orf54	0.0370536	-2.57093		LINC00202-1	0.0262689	-8.50009	0.0304215	14.1155
BHLHA9	0.0325702	2.34302		C16orf96	0.0186791	4.95672		LOC102723344 hsaLOCG410008898 (RP11-321G12.1.1)	0.0227292	-2.2923	0.00719633	63.8155
BIRC3	0.0136538	2.46282		C9orf139	0.0372322	4.4392		MX1	0.00159801	27.3308	0.0256638	3.21754
BISPR	6.96965e-05	147.108		CD2	0.0498771	43.4618		SLC15A3	0.0164407	6.53076	0.00188706	2.83826
CCDC168	0.0491599	2.83305		CD274	0.0366541	6.13113		XAF1	0.01198	45.5732	0.0406692	7.00779
CCL4	0.00362654	162.643		CDRT1	0.0332935	2.03284
CCL5	2.08498e-05	2068.65		CORT	0.00831565	4.41196
CLEC2B	0.0309959	2.21951		CSF3	0.0435163	-2.01626
CSAG3	0.0280224	24.8098		CXCL9	0.0476163	57.9159
CXCL10	0.00242613	3.00918		CYP4F11	0.0322666	-2.41789
DDX58	0.0102136	4.87373		DDO	0.0237595	50.265
DDX60	0.00087129	33.683		DHX58	0.0329342	2.47838
DDX60L	0.0026676	2.94179		DLL1	0.0255095	-3.22794
DENND1C	0.0192372	-6.78072		DNAH12	0.00208645	4.23143
DNMBP-AS1	0.010206	3.48994		DOK7	0.0285292	-2.82374
DTX3L	0.0121421	2.55771		ERAS	0.0329248	2.47836
EDAR	0.00911759	-2.26024		ESRRB	0.0347278	49.3656
EGR2	0.0329387	2.30838		ETV7	0.0340718	2.09222
EIF2AK2	0.00434822	3.72249		FAM182A	0.010438	2.98452
FGF8	0.0150651	44.8214		FKBP6	3.38371e-08	-45.0608
FLJ12825	0.0192949	5.51808		FOXCUT	0.0466905	4.52485
FLJ42393	0.0108383	5.65435		FOXH1	0.0265126	76.033
FOXC2	0.0097747	-34.2323		FREM1	0.00454262	5.98582
GBP1	0.00996982	2.17874		GALR3	0.0337883	-2.42143
GBP5	0.0155145	5.99902		GKN1	1.86504e-08	-132.325
GOLGA8K	0.0226683	2.67269		GLYATL1	0.00882643	-2.50757
GPR135	0.0126493	3.33052		GPC6-AS1	1.8624e-08	-133.246
HAP1	0.0166995	2.96493		HAVCR2	0.00741467	2.99291
HELZ2	0.00980426	3.66442		HCP5	0.0463726	3.69516
HERC5	0.0188811	3.83589		HIST2H2AB	0.0192495	2.98625
HERC6	0.00160387	6.37277		HLA-B	0.0406511	4.48236
HLA-L	0.0339678	2.38959		HLA-C	0.028454	2.34914
HS6ST3	0.0106513	-3.13785		HTR3A	0.0329247	2.47836
HTR1B	0.0306986	2.30538		IGFBP6	0.026016	2.63859
IFI44L	0.0160614	16.2069		IL1RN	0.042529	-2.01748
IFIH1	0.00389536	10.7085		IL7R	0.0488819	2.04455
IFIT1	0.00597325	26.6652		INHBC	0.00123615	2.91106
IFIT1B	0.000930427	70.1128		KLRG1	0.0309382	-2.07746
IFIT2	0.0198244	6.53459		LINC00494	0.0279114	3.50493
IFIT3	0.00379324	4.55709		LINC01239	0.0234738	2.36816
IFIT5	0.00438835	2.67153		LINC01564	0.046403	9.27318
IFITM1	0.000584616	6.00221		LOC100130705	0.0487047	2.96904
IFITM2	0.00678839	2.43743		LOC100506688	0.0200625	-4.43842
IFITM3	0.0179939	3.33992		LOC101928977	0.0412146	2.33662
IFITM4P	0.0201155	3.10187		LOC101929505	3.58732e-08	-36.3019
IFNL1	0.00732235	195.682		LOC102724467	0.0106905	3.35572
INSC	0.0251156	-7.94077		LOC102724927	0.0329248	2.47836
IRF9	0.00535379	6.92578		LOC151484	3.30857e-08	-49.1313
ISG15	0.00100287	13.377		LOC442497	0.0205059	31.2154
KEL	0.0432301	-3.24181		LOC653786	0.00984042	2.56921
KRT1	0.0353108	2.55445		LOC729867	0.0430501	-2.01684
KRT17	0.00360581	73.1769		LSAMP-AS1	0.0425517	-2.01746
LAMP3	0.026408	2.30227		LY6E	0.0419125	4.14601
LINC00106	0.00164108	-2.41846		MAMDC2-AS1	0.021985	2.37492
LINC00921	0.0329201	2.13714		MIR181A2HG	0.0116175	2.18883
LINC01559	0.0231717	2.59755		MIR635	0.0480824	715.708
LOC100128494	0.0269618	2.20099		MIRLET7D	0.0337958	-2.42095
LOC101927481	0.00523383	2.81368		MPPED1	0.0370382	-2.57194
LOC102723544	0.000297472	-2.26347		MPPED2	4.75209e-08	-15.0515
LOC103021295	0.00507962	3.2985		MYH13	0.0239707	-2.38028
LOC284648	0.039141	2.58084		NRAP	0.0329115	2.47839
LOC403323	0.010167	-2.83549		OGFRP1	0.0434486	2.71953
LRFN4	0.0337379	-3.37387		OR8G1	0.0103317	2.25389
MAK	0.0251069	3.0847		PARD3-AS1	0.0343476	279.234
MIR492	0.000863586	2.33996		PTGFR	0.033796	-2.42095
MIR6753	0.0446095	-2.68752		PTPRD	0.00491043	2.04376
MUC6	0.0393779	-2.43183		RTP4	0.0243827	3.40775
MYO7B	0.0106825	2.10199		SCARNA6	0.0423816	-2.2825
NCF2	0.00227758	2.8937		SDCBP2	0.00396094	2.25934
NEURL3	0.0138203	2.14581		SEPT12.	0.0425519	-2.01746
NOS1	0.0174283	-2.21951		SERPINA9	0.0329247	2.47836
NUTM2F	0.026287	-2.45717		SHISA2	3.71144e-08	-32.193
OAS1	0.00708879	7.56144		SIGLEC1	0.0329249	2.47836
OAS2	0.00301505	185.404		SLC1A2	0.0337956	-2.42095
OAS3	0.00467412	7.12336		SLC22A25	0.0111948	-2.17259
OASL	0.0084626	61.6707		SLC6A20	0.0425803	4.18679
ODF3B	0.0357155	2.33347		SNORA71C	0.0179831	7.00987
OSGEPL1-AS1	0.0365329	2.13714		SNORD111B	1.37156e-08	-767.372
PARP14	0.0110481	3.56127		SNORD36C	0.0423816	-2.2825
PARP9	0.00336441	3.32598		SPOCD1	0.0115661	2.18875
PCDH15	0.0127393	4.93552		SUGT1P3	0.034951	2.71275
PLSCR1	0.00233869	3.89681		TAS2R19	0.00215505	5.10927
PLXNB3	0.0188285	4.03625		TAS2R43	0.00961096	3.31648
PPEF1	0.01932	-22.1983		TCEAL5	0.0475229	5.44956
PRKCQ-AS1	0.0329387	2.30838		TEPP	3.18183e-08	-57.3754
PTPRR	0.00261682	2.70979		TLR7	0.0247071	2.34686
PYGM	0.00170401	2.15155		TMEM110-MUSTN1	0.0390264	7.06793
RARRES3	0.0102977	4.91374		TMEM232	0.0298483	19.0296
REC8	0.0249609	4.62051		TNXB	0.0286054	2.21378
RPS4Y1	0.0389428	35.8022		TOMM20L	0.0425517	-2.01746
RSAD2	0.017158	200.738		UBE2F-SCLY	0.0123055	-6.12005
RTEL1-TNFRSF6B	0.0206867	-3.05661		UCN2	0.0234793	2.17958
SAMD9	0.00156323	6.51211		WNT2B	0.0310569	3.61848
SAXO1	0.00778253	-22.5052		ZNF135	0.0427221	-2.01716
SH3RF3-AS1	0.031895	-2.70227		ZNF812	0.00151197	2.50762
SLC11A1	0.0446303	2.09316		ZNRF3-AS1	0.00401465	2.1163
SNORA1	0.0240023	7.29973
SNORA51	0.0384487	2.40829
SNORD21	0.0189475	3.70164
SNORD31	0.0100675	2.14381
SNORD49A	0.00158635	858.213
SNORD67	0.0410479	3.37912
SNORD94	0.00405612	-5.12575
SNRPD2P2	0.00425143	-68.3132
SP110	0.0170834	3.19187
SPTA1	0.0450269	5.6656
ST20-MTHFS	0.0332046	48.7972
STAT1	0.00430465	2.69663
SULT1A3	0.0484676	2.68575
SULT1A4	0.0484676	2.68575
TAL2	0.0325011	2.10295
TAP1	0.0277915	2.2208
TINCR	0.0466475	2.00897
TIPARP-AS1	0.0263626	-4.67281
TNFRSF9	0.0179836	3.39894
TRIM22	0.034807	22.6678
TSPY26P	0.00980028	2.48696
TTC36	0.0149397	6.52908
UBE2L6	0.0081112	2.19185
UGT2B15	0.0434727	-2.45675
UNC79	0.0286343	-2.12226
USP18	0.0363975	4.12532
ZCCHC12	0.0411505	2.3894
